# Supplementary material for: Functional Domains and Evolutionary History of the PMEL and GPNMB Family Proteins
Source: Molecules. 2021 Jun 9;26(12):3529. doi: 10.3390/molecules26123529 (PMC8273697; doi:10.3390/molecules26123529)
Supplement: Supplementary file 1 [file molecules-26-03529-s001.zip]

Archive with 1 entries (1 files):
- molecules-1208781.pdf
